# Supplementary material for: Pan-cancer analysis of promoter activity quantitative trait loci
Source: NAR Cancer. 2023 Nov 14;5(4):zcad053. doi: 10.1093/narcan/zcad053 (PMC10644876; doi:10.1093/narcan/zcad053)
Supplement: zcad053_Supplemental_Files [file zcad053_supplemental_files.zip]

Archive with 2 entries (2 files):
- Supplementary Figure_revised.pdf
- Table S1_revised.xlsx
