# Supplementary material for: Pan-cancer analysis of promoter activity quantitative trait loci
Source: NAR Cancer. 2023 Nov 14;5(4):zcad053. doi: 10.1093/narcan/zcad053 (PMC10644876; doi:10.1093/narcan/zcad053)
Supplement: zcad053_Supplemental_Files [file zcad053_supplemental_files.zip › Table S1_revised.xlsx]

## Sheet: stats
Table S1. Summary of paQTL associations across modules and cancer types.
Cancer	FullName	SampleSize	CisPairs	CisPaQTLs	CisPromoters	TransPairs	TransPaQTLs	TransPromoters	SurvivalPaQTLs	GWASPaQTLs	DrugPaQTLs	ImmunePaQTLs	ImmunePaQTLs-TIMER	ImmunePaQTLs-ImmuCellAI	ImmunePaQTLs-MCP-counter
TCGA-ACC	Adrenocortical Carcinoma	77	29235	26467	8281	6264	6073	2673	373	40825	1713	275	55	122	98
TCGA-BLCA	Bladder Urothelial Carcinoma	408	36071	30983	8737	5879	5586	2079	161	24125	2242	867	51	641	175
TCGA-BRCA	Breast Invasive Carcinoma	1105	31301	26622	8240	4387	4151	1881	186	22441	506	577	207	235	135
TCGA-CESC	Cervical Squamous Cell Carcinoma and Endocervical Adenocarcinoma	301	34754	30418	9006	5418	5114	2109	115	25388	1338	565	23	383	159
TCGA-CHOL	Cholangiocarcinoma	35	26269	23996	8153	3880	3859	1862	981	53935	646	724	48	448	228
TCGA-COAD	Colon Adenocarcinoma	469	39342	33269	9058	4999	4744	2032	136	36995	2023	2507	98	1871	538
TCGA-DLBC	Lymphoid Neoplasm Diffuse Large B-cell Lymphoma	48	24402	22229	6976	3972	3902	1629	582	33645	1652	738	21	373	344
TCGA-ESCA	Esophageal Carcinoma	185	27006	23898	7807	4274	4095	1850	220	28234	1550	1034	134	541	359
TCGA-GBM	Glioblastoma Multiforme	164	25861	21461	6998	3529	3409	1511	128	52756	412	73	19	0	54
TCGA-HNSC	Head and Neck Squamous Cell Carcinoma	520	38329	32521	8787	5236	4968	2004	296	33872	1996	900	94	524	282
TCGA-KICH	Kidney Chromophobe	66	25306	22806	7561	4392	4212	2019	603	34808	1261	1608	85	1026	497
TCGA-KIRC	Kidney Renal Clear Cell Carcinoma	533	36153	31184	8646	5821	5369	2026	256	35662	796	465	91	278	96
TCGA-KIRP	Kidney Renal Papillary Cell Carcinoma	290	32891	28797	8442	4207	4043	1886	379	47344	1000	1253	199	330	724
TCGA-LAML	Acute Myeloid Leukemia	137	29183	25014	7275	3791	3679	1593	185	40940	2115	147	0	0	147
TCGA-LGG	Brain Lower Grade Glioma	532	36619	31187	8402	5268	5071	1947	291	23777	1487	700	125	341	234
TCGA-LIHC	Liver Hepatocellular Carcinoma	372	30476	25900	7992	4673	4535	1723	524	35183	1411	323	50	243	30
TCGA-LUAD	Lung Adenocarcinoma	529	35903	31191	8698	5320	5088	1975	387	38713	1874	649	62	172	415
TCGA-LUSC	Lung Squamous Cell Carcinoma	500	32815	28410	7682	4715	4488	1852	7	25263	2551	1168	136	440	592
TCGA-MESO	Mesothelioma	87	23109	20373	6366	3548	3439	1443	610	35457	580	779	186	521	72
TCGA-OV	Ovarian Serous Cystadenocarcinoma	425	28146	23958	7287	4857	4438	1777	32	30281	1354	322	41	265	16
TCGA-PAAD	Pancreatic Adenocarcinoma	179	29107	26126	7152	3785	3640	1616	32	187257	949	758	188	308	262
TCGA-PCPG	Pheochromocytoma and Paraganglioma	183	25802	22434	7551	4185	4032	1733	272	27953	1059	661	221	194	246
TCGA-PRAD	Prostate Adenocarcinoma	499	37155	31566	8551	5192	4953	1894	309	23439	741	620	11	439	170
TCGA-READ	Rectum Adenocarcinoma	166	29136	25289	7472	4846	4585	1771	117	33092	692	799	132	506	161
TCGA-SARC	Sarcoma	262	33040	28274	8415	4840	4524	1965	389	64630	1006	1235	74	719	442
TCGA-SKCM	Skin Cutaneous Melanoma	471	38445	33189	8098	6112	5717	1959	5	30139	3188	140	12	97	31
TCGA-STAD	Stomach Adenocarcinoma	412	36262	31039	8645	4722	4519	1959	207	28521	1148	714	7	495	212
TCGA-TGCT	Testicular Germ Cell Tumors	139	27289	24264	7398	4783	4578	1842	294	33958	1077	747	200	372	175
TCGA-THCA	Thyroid Carcinoma	509	39504	33505	8687	5277	4971	1901	136	34549	376	372	10	104	258
TCGA-THYM	Thymoma	120	25777	22832	6931	3814	3705	1505	241	70891	1115	622	148	439	35
TCGA-UCEC	Uterine Corpus Endometrial Carcinoma	548	36957	31249	9084	5052	4819	2123	69	23229	934	596	30	453	113
TCGA-UCS	Uterine Carcinosarcoma	56	29642	26795	9122	5928	5640	2674	422	38877	1433	1187	172	699	316
TCGA-UVM	Uveal Melanoma	80	20905	18667	5889	3495	3380	1335	379	34127	1000	810	59	476	275
